# Supplementary material for: Menstrual cycle changes and mental health states of women hospitalized due to COVID-19
Source: PLoS One. 2022 Jun 24;17(6):e0270658. doi: 10.1371/journal.pone.0270658 (PMC9231764; doi:10.1371/journal.pone.0270658)
Supplement: S1 Dataset — (XLSX) [file pone.0270658.s002.xlsx]

## Sheet: Form Responses 1
Name (Initial)	Age(years)	Marital Status (1=yes, 0=no)	Length of Marriage (years)	Phone Number	Isolation day(s)	Family members contracted with COVID-19 (1=yes, 0=no)	Weight (kg)	Height (cm)	TB (m)	BMI	Menarche Age (years)	No. of Pregnancies	No. of Children	Medical History	Group of diseases	Family History	Medication History	Alcohol Consumption	Smoking	Physical Activities (1 = ≥1x/weeks, 2 = ≥2x/months, 3 = <1x/months)	SRQ-1 (1=yes, 0=no)	SRQ-2 (1=yes, 0=no)	SRQ-3 (1=yes, 0=no)	SRQ-4 (1=yes, 0=no)	SRQ-5 (1=yes, 0=no)	SRQ-6 (1=yes, 0=no)	SRQ-7 (1=yes, 0=no)	SRQ-8 (1=yes, 0=no)	SRQ-9 (1=yes, 0=no)	SRQ-10 (1=yes, 0=no)	SRQ-11 (1=yes, 0=no)	SRQ-12 (1=yes, 0=no)	SRQ-13 (1=yes, 0=no)	SRQ-14 (1=yes, 0=no)	SRQ-15 (1=yes, 0=no)	SRQ-16 (1=yes, 0=no)	SRQ-17 (1=yes, 0=no)	SRQ-18 (1=yes, 0=no)	SRQ-19 (1=yes, 0=no)	SRQ-20 (1=yes, 0=no)	SRQ score	Neurosis (1=yes, 0=no)	SRQ-21 (1=yes, 0=no)	SRQ-22 (1=yes, 0=no)	SRQ-23 (1=yes, 0=no)	SRQ-24 (1=yes, 0=no)	Psychosis (1=yes, 0=no)	psychosis (1=yes, 0=no)	SRQ-25 (1=yes, 0=no)
Ny. N	31	1	>5 age	082111501567	2	1	67	152	1.52	28.9993	13	1	1	None		DM, HT, CAD	None	No	No	1	0	0	0	0	0	0	0	0	0	0	0	0	0	0	0	0	0	0	1	0	1	0	0	0	0	0	0	0	0
Ga	31	1	>5 age	082176151517	7	1	61	161	1.61	23.533	13	2	1	PCOS	Fertility	Endometriosis	None	No	No	1	1	0	1	1	1	1	0	1	1	0	1	0	1	0	1	0	0	1	1	1	13	1	0	0	0	0	0	0	0
Sh	39	1	>5 age	089506409435	4	1	85	158	1.58	34.049	12	5	4	None		DM, HT, obesity, CAD	None	No	No	1	1	0	1	1	1	0	0	0	0	0	0	0	0	0	1	0	0	0	0	1	6	1	0	0	0	0	0	0	0
M	30	1	>5 age	087773890490	6	1	84	165	1.65	30.854	12	2	2	None		HT	None	No	No	3	0	1	0	0	0	0	0	0	0	0	1	0	0	0	0	0	0	0	0	0	2	0	0	0	0	0	0	0	0
Ny y	21	0	<1 age	0895331650998	7	0	45	169	1.69	15.7558	16	0	0	None		CAD	None	No	No	3	0	1	0	0	0	0	1	0	0	0	0	1	0	0	0	0	0	0	0	1	4	0	0	0	0	0	0	0	0
DAC	34	1	>5 age	082125595868	6	1	77	160	1.6	30.0781	12	2	2	None		None	None	No	No	2	1	0	0	0	0	0	1	0	0	0	0	0	0	0	0	0	0	0	0	0	2	0	0	0	0	0	0	0	0
YFS	46	0		081519868314	7	1	70	155	1.55	29.1363	13	0	0	HT	Metabolic	HT	Tensivas 5 mg	No	No	1	0	0	1	1	1	0	0	0	0	0	0	0	0	0	0	0	0	0	0	0	3	0	0	0	0	0	0	0	0
WD	36	1	>5 age	081617616198	3	0	63	158	1.58	25.2363	13	2	2	DM	Metabolic	DM	Blm ada	No	No	3	0	0	0	0	0	0	0	0	0	0	0	0	0	0	0	0	0	0	0	0	0	0	0	0	0	0	0	0	0
P	38	1	>5 age	089525756510	13	0	64	155	1.55	26.6389	11	0	0	HT, hypokalemic	Metabolic	None	Amlodipin	No	No	3	0	1	0	1	1	0	0	1	0	0	1	0	0	0	0	0	0	0	0	1	6	1	0	0	0	0	0	0	0
SK	46	1	>5 age	081286316257	7	1	60	168	1.68	21.2585	16	3	3	Gastritis	Gastrointestinal	HT	None	No	No	1	1	1	0	0	1	0	1	0	0	0	0	1	1	0	0	0	0	1	1	0	8	1	0	0	1	0	1	1	0
MA	31	1	1-3 age	085766660311	6	0	51	165	1.65	18.7328	12	1	1	Thalasemia and Trombositopenia	Hematologic	None	None	No	No	1	1	0	1	0	0	0	0	0	0	0	1	1	0	0	0	0	0	0	0	1	5	0	0	0	0	0	0	0	0
P	38	1	>5 age	089525756510	13	0	64	155	1.55	26.6389	11	0	0	HT, hypokalemic	Metabolic	None	Amlodipin	No	No	3	0	1	0	1	1	0	0	1	0	0	1	0	0	0	0	0	0	0	0	1	6	1	0	0	0	0	0	0	0
MC	28	0		081914000929	3	0	51	155	1.55	21.2279	12	0	0	None		HT, DM	None	No	No	1	0	0	1	0	0	0	0	0	0	0	0	0	0	0	0	0	0	0	0	1	2	0	0	0	0	0	0	0	0
AEA	25	0		085725810249	10	0	53	153	1.53	22.6409	12	0	0	None		None	None	No	No	1	1	0	1	1	1	0	0	0	0	0	0	0	1	0	0	0	0	0	0	0	5	0	0	0	0	0	0	0	0
HJ	22	0		083812125577	5	0	50	163	1.63	18.8189	16	0	0	None		None	None	No	No	1	0	0	0	0	0	0	0	0	1	0	0	0	0	0	0	0	0	0	0	0	1	0	0	0	0	0	0	0	0
HP	32	1	>5 age	081297995321	5	1	126	164	1.64	46.8471	11	2	2	Asthma	Respiratory	HT	None	No	No	3	0	0	1	0	0	0	1	0	1	0	1	1	1	0	0	0	0	1	0	1	8	1	0	0	0	0	0	0	0
Ry	35	1	>5 age	08569981606	7	1	76	159	1.59	30.0621	12	3	3	None		DM	None	No	No	3	0	0	0	0	0	0	0	1	0	0	0	1	0	0	0	0	0	0	1	1	4	0	0	0	1	0	1	1	0
NH	36	1	>5 age	081286181316	14	1	65	161	1.61	25.0762	13	4	2	Gastritis	Gastrointestinal	None	Mylanta	No	No	1	0	0	1	1	1	0	1	1	0	1	0	0	1	1	0	0	0	0	1	1	10	1	0	0	1	0	1	1	0
DP	25	1	1-3 age	085372481552	10	1	78	170	1.7	26.9896	12	1	0	None		None	None	No	No	3	0	0	0	0	0	0	0	0	0	0	0	0	0	0	0	0	0	0	1	1	2	0	0	0	0	0	0	0	0
FNK	31	1	1-3 age	085694994857	10	1	65	150	1.5	28.8889	8	0	0	None		DM, HT	Simarck, inclacin, folic acid, nevradin e,	No	No	3	0	0	0	1	1	0	0	1	0	0	0	1	0	0	0	0	0	0	0	0	4	0	0	0	1	0	1	1	0
J	36	1	>5 age	081286962807	8	0	90	152	1.52	38.9543	12	2	2	DM	Metabolic	DM	Metformin 2X500	No	No	3	1	0	1	0	0	1	0	1	0	0	0	1	0	0	0	0	0	0	0	1	6	1	0	0	0	1	1	1	0
HS	41	1	>5 age	081519983821	10	0	63	157	1.57	25.5588	14	1	0	None		DM	None	No	No	3	0	0	0	1	0	0	1	0	0	0	0	0	0	0	0	0	0	0	0	1	3	0	0	0	0	0	0	0	0
NEDHR	27	0	1-3 age	082279874815	10	0	47	155	1.55	19.563	15	0	0	None		None	None	No	No	3	0	0	1	0	0	0	0	0	0	0	0	0	0	0	0	0	0	0	0	0	1	0	0	0	0	0	0	0	0
RA	25	1	1-3 age	085347669449	5	0	67	163	1.63	25.2174	13	1	1	None		None	None	No	No	3	1	1	1	1	1	0	1	0	0	1	0	0	0	0	0	0	0	1	0	1	9	1	0	0	0	0	0	0	0
SR	41	1	>5 age	081210893656	5	1	60	165	1.65	22.0386	12	3	3	Autoimune	Autoimmune	Stroke	Seralto, bifortik, metil, concor, ramipril, metformin, asam folat, vit b6 b12, atorvaatatin	No	No	3	1	0	1	0	0	0	1	1	0	1	0	0	0	0	0	0	0	0	1	1	7	1	0	0	0	0	0	0	0
KCA	47	1	>5 age	085719542462	6	1	41	148	1.48	18.718	15	3	2	Gastritis	Gastrointestinal	None	None	No	No	3	0	1	1	0	0	0	1	0	1	0	0	0	1	0	0	0	0	0	0	1	6	1	0	0	0	0	0	0	0
Cr	33	1	3-5 age	08176566257	10	0	53	158	1.58	21.2306	15	1	1	None		CAD	None	No	No	1	0	0	0	0	0	0	0	0	0	0	0	1	0	0	0	0	0	0	0	1	2	0	0	0	0	0	0	0	0
G	24	1	1-3 age	085921057418	7	1	65	155	1.55	27.0552	12	1	1	Trombositosis	Hematologic	HT, CKD	hydroxy urea	No	No	1	0	0	0	0	0	0	0	0	0	0	0	0	0	0	0	0	0	0	0	0	0	0	0	0	0	0	0	0	0
N	23	0		085772694270	6	1	47	158	1.58	18.8271	12	0	0	Lung TB	Respiratory	None	None	No	No	2	0	0	1	0	0	0	1	0	0	0	0	1	0	0	0	0	0	0	0	1	4	0	0	0	0	0	0	0	0
Cr	33	1	3-5 age	08176566257	10	0	53	158	1.58	21.2306	15	1	1	None		CAD	None	No	No	1	0	0	0	0	0	0	0	0	0	0	0	1	0	0	0	0	0	0	0	1	2	0	0	0	0	0	0	0	0
Y	32	0	<1 age	087875759482	7	0	49	152	1.52	21.2084	14	0	0	SLE	Autoimmune	HT	Metilprednisolon	No	No	1	0	0	0	0	0	0	0	0	0	0	0	0	0	0	0	0	0	0	0	0	0	0	0	0	0	0	0	0	0
AW	30	1	3-5 age	081353506847	10	1	39	148	1.48	17.805	13	2	0	alergic rhinitis	Respiratory	None	None	No	No	2	0	0	0	0	0	0	1	0	0	1	0	0	0	0	0	0	0	0	1	1	4	0	0	0	0	0	0	0	0
NR	31	1	>5 age	081329412959	10	0	90	154	1.54	37.9491	12	0	0	None		HT, DM	None	No	No	2	0	0	0	1	1	0	0	0	1	1	0	0	0	0	0	1	1	0	1	1	8	1	0	0	0	0	0	0	1
Di	30	0		081212569217	3	0	90	164	1.64	33.4622	14	0	0	None		None	None	No	No	2	1	0	0	0	0	0	0	0	0	0	0	0	0	0	0	0	0	0	0	0	1	0	0	0	0	0	0	0	0
A	27	1	3-5 age	087887968113	2	1	70	155	1.55	29.1363	10	0	0	None		DM	None	No	No	3	0	0	0	0	0	0	0	0	0	0	0	0	0	0	0	0	0	0	0	0	0	0	0	0	0	0	0	0	0
DS	35	1	>5 age	089622501986	14	1	65	159	1.59	25.711	13	3	3	None		None	None	No	No	1	0	0	0	0	0	0	0	0	0	0	0	0	0	0	0	1	0	1	0	1	3	0	0	0	0	0	0	0	0
Rizki	34	1	>5 age	08998243243	30	1	72	162	1.62	27.4348	13	0	0	None		HT, CAD	None	No	No	2	0	0	1	1	0	0	0	0	0	0	0	1	0	0	0	0	0	0	1	1	5	0	0	0	0	0	0	0	0
A	27	1	3-5 age	087887968113	6	1	70	155	1.55	29.1363	10	0	0	None		None	None	No	No	3	0	0	0	0	0	0	0	0	0	0	0	0	0	0	0	0	0	0	0	0	0	0	0	0	0	0	0	0	0
HDN	27	0		085156875486	4	0	45	150	1.5	20	10	0	0	None		None	None	No	No	2	0	0	0	0	0	0	0	0	0	0	0	0	0	0	0	0	0	0	0	0	0	0	0	0	0	0	0	0	0
D	30	0		081212569217	7	0	90	164	1.64	33.4622	14	0	0	None		None	paracetamol	No	No	2	1	1	0	0	0	0	0	1	0	0	0	0	0	0	0	0	0	0	1	0	4	0	0	0	0	0	0	0	0
AR	36	1	>5 age	081931702113	22	0	76	168	1.68	26.9274	13	2	1	None		HT	None	No	No	1	1	0	1	0	1	0	0	0	0	0	1	0	0	0	0	0	0	1	0	1	6	1	0	0	1	0	1	1	0
VRO	35	1	>5 age	081212332575	10	0	60	157	1.57	24.3418	10	0	0	Dyslipidemia	Metabolic	DM, HT, Dyslipidemia	Crestor	No	No	3	0	0	1	0	0	0	0	0	0	0	0	0	0	0	0	0	0	0	0	0	1	0	0	0	0	0	0	0	0
S	44	1	>5 age	08119770097	14	1	55	156	1.56	22.6003	11	3	3	None		None	None	No	No	1	0	0	0	0	0	0	1	0	0	0	0	0	0	0	0	0	0	1	1	1	4	0	0	0	0	0	0	0	0
AW	38	1	>5 age	+6285880320202	14	1	65	157	1.57	26.3702	17	4	3	None		DM, HT	None	No	No	1	1	0	1	0	1	0	0	0	0	0	0	0	0	0	0	0	0	0	1	1	5	0	0	0	0	0	0	0	0
IS	31	1	>5 age	081318851629	2	1	62	150	1.5	27.5556	15	2	2	Asthma	Respiratory	Alergic rhinitis	Ventolin spray	No	No	1	1	0	0	1	1	0	0	0	0	0	0	0	0	0	0	0	0	1	1	1	6	1	0	0	1	0	1	1	1
DW	31	1	3-5 age	08125259792	14	1	68	157	1.57	27.5873	11	2	2	None		HT, DM	None	No	No	2	0	0	0	0	0	0	0	0	0	0	0	0	0	0	0	0	0	0	0	0	0	0	0	0	0	0	0	0	0
KCA	26	0		082146924939	10	0	51	155	1.55	21.2279	12	0	0	None		None	None	No	No	1	0	0	1	0	1	0	0	0	0	0	0	0	0	0	0	0	0	0	0	0	2	0	0	0	0	0	0	0	0
GJ	31	1	1-3 age	085691712626	21	1	58	150	1.5	25.7778	11	1	1	Hyperagregation	Hematologic	Hyperagregation	Ascardia	No	No	1	1	0	0	1	1	1	0	0	0	0	1	1	0	0	0	0	0	1	0	1	8	1	0	0	0	0	0	0	0
HP	38	1	>5 age	081513566810	14	0	63	163	1.63	23.7118	13	2	2	Lung TB	Respiratory	Asthma, HT	None	No	No	2	1	0	0	0	1	0	0	0	0	0	0	0	1	0	1	0	0	0	0	1	5	0	0	0	1	0	1	1	1
YN	37	1	>5 age	087788049099	10	0	60	157	1.57	24.3418	12	3	3	None		HT	None	No	No	3	0	0	1	0	1	0	0	0	0	0	1	1	0	0	0	0	0	0	0	1	5	0	0	1	1	0	2	1	0
LL	41	1	>5 age	081289575490	15	1	60	160	1.6	23.4375	15	4	3	None		None	None	No	No	2	1	1	1	0	1	0	0	1	1	0	1	1	0	1	1	1	0	1	0	1	13	1	0	0	0	0	0	0	0
RRK	34	1	>5 age	081293518558	7	1	58	160	1.6	22.6562	12	2	1	None		None	None	No	No	3	0	0	0	0	0	0	0	0	0	0	0	0	0	0	0	0	0	0	0	1	1	0	0	0	0	0	0	0	0
ND	34	1	>5 age	087884911317	31	0	60	155	1.55	24.974	13	3	3	None		None	None	No	No	2	1	1	1	1	1	1	1	1	1	0	1	1	0	0	1	0	0	1	1	1	15	1	0	0	1	0	1	1	0
NV	34	1	3-5 age	081389700372	18	1	80	155	1.55	33.2986	13	2	1	None		None	None	No	No	1	0	0	0	0	0	0	0	0	0	0	0	0	0	0	0	0	0	0	0	0	0	0	0	0	0	0	0	0	0
ZTW	28	1	1-3 age	08161110806	7	0	60	157	1.57	24.3418	11	1	1	None		Cancer, DM	None	No	No	3	1	0	0	0	1	0	1	0	0	0	0	0	0	0	1	0	0	1	0	1	6	1	0	0	1	0	1	1	1
SR	35	1	>5 age	08561968629	10	0	67	160	1.6	26.1719	9	0	0	None		DM, HT	None	No	No	3	0	0	0	0	0	0	0	0	0	0	0	0	0	0	0	0	0	0	0	0	0	0	0	0	0	0	0	0	0
PMJ	31	1	1-3 age	087733521289	10	1	78	155	1.55	32.4662	10	2	1	None		DM	None	No	No	1	1	1	0	0	0	0	0	0	0	1	0	0	0	0	0	0	0	0	0	1	4	0	0	0	0	0	0	0	0
SAY	32	1	1-3 age	081222174344	15	1	67	160	1.6	26.1719	13	0	0	None		HT	None	No	No	3	1	0	0	1	1	0	0	0	0	1	0	0	0	0	0	0	0	0	1	1	6	1	0	0	0	0	0	0	0
S O W	28	1	3-5 age	081905217051	18	0	45	155	1.55	18.7305	13	1	1	None		None	Vit c	No	No	2	1	0	0	0	1	0	0	0	0	0	0	1	0	0	0	0	0	0	0	1	4	0	0	0	0	0	0	0	0
YT	32	1	>5 age	08567147971	9	0	69	156	1.56	28.3531	12	2	2	None		DM	None	No	No	1	1	0	0	1	1	0	1	0	0	0	0	0	0	0	0	0	0	0	1	1	6	1	0	0	0	0	0	0	0
RR	34	1	>5 age	085669458959	14	1	57	158	1.58	22.8329	12	1	1	Chronic Bronchitis	Respiratory	HT, stroke	None	No	No	3	0	0	0	0	0	0	0	0	0	0	0	0	0	0	0	0	0	0	0	1	1	0	0	0	0	0	0	0	0
AR	38	1	1-3 age	081932587907	10	1	48	156	1.56	19.7239	13	1	1	HT	Metabolic	HT	Amlodipine 5 mg	No	No	3	0	0	1	1	1	0	0	0	0	0	0	0	0	0	0	0	0	0	0	0	3	0	0	0	0	0	0	0	0
RDR	31	1	>5 age	081252607629	6	0	65	155	1.55	27.0552	12	2	2	None		DM	None	No	No	3	0	0	0	0	0	0	0	0	0	0	0	0	0	0	0	0	0	0	0	0	0	0	0	0	0	0	0	0	0
N	46	1	>5 age	081315446154	20	1	48	155	1.55	19.9792	14	1	0	None		HT	None	No	No	1	0	0	0	0	0	0	0	0	0	0	0	0	0	0	0	0	0	0	0	0	0	0	0	0	0	0	0	0	0
E	34	1	3-5 age	08999870337	10	0	90	168	1.68	31.8878	12	2	1	None		HT	None	No	No	3	0	0	0	0	0	0	0	0	0	0	0	0	0	0	0	0	0	0	0	0	0	0	0	0	0	0	0	0	0
M	30	1	1-3 age	08159214515	20	1	57	155	1.55	23.7253	11	1	1	None		HT	None	No	No	3	1	1	0	0	1	0	0	1	0	1	0	0	1	0	0	1	0	0	0	1	8	1	0	0	1	0	1	1	0
St	42	1	>5 age	08128135720	8	1	60	155	1.55	24.974	13	2	3	Asthma	Respiratory	Asthma	None	No	No	1	1	0	0	0	0	0	0	0	0	0	0	0	0	0	0	0	0	0	0	0	1	0	0	0	0	0	0	0	0
Nk	48	1	>5 age	085770542070	14	0	75	157	1.57	30.4272	12	4	4	None		DM	None	No	No	2	0	0	1	1	1	0	1	0	0	1	0	0	0	0	0	0	0	1	1	1	8	1	0	0	0	0	0	0	0
S	38	1	>5 age	081511763612	14	1	65	154	1.54	27.4077	13	2	2	Hypercholesterolemia	Metabolic	DM, HT	None	No	No	2	0	0	0	0	0	0	0	0	0	0	0	0	0	0	0	0	0	0	0	0	0	0	0	0	0	0	0	0	0
NK	35	1	>5 age	081316671985	13	1	56	155	1.55	23.3091	13	2	2	Gastritis	Gastrointestinal	DM	Omeprazole atau lansoprazole	No	No	2	1	1	1	0	1	0	1	0	0	0	0	0	0	0	0	0	0	0	1	1	7	1	0	0	0	0	0	0	0
HMM	24	0		087788588339	30	1	70	163	1.63	26.3465	12	0	0	None		DM	Vit c, d, zinc	No	No	3	0	0	1	0	0	0	1	0	0	0	0	0	0	0	0	0	0	0	1	0	3	0	0	0	0	0	0	0	0
WJS	27	0		081380874742	18	1	53	158	1.58	21.2306	13	0	0	GERD	Gastrointestinal	None	vitamin D 5000iu	No	No	3	1	1	1	0	1	0	0	0	1	1	0	0	0	0	0	1	0	1	1	1	10	1	0	0	0	0	0	0	0
INP	30	1	1-3 age	081298889502	17	1	52	157	1.57	21.0962	12	1	1	None		HT, DM	None	No	No	1	1	0	0	0	0	0	1	0	0	0	0	0	0	0	0	0	0	0	0	1	3	0	0	0	0	0	0	0	0
GRA	32	0	3-5 age	085692650064	17	0	58	149	1.49	26.1249	15	1	0	Autoimune	Autoimmune	HT, DM	None	No	No	1	1	0	1	1	1	0	0	0	0	1	0	0	0	0	1	0	0	1	0	1	8	1	0	1	1	1	3	1	0
VRO	27	1	1-3 age	08111929882	30	1	45	160	1.6	17.5781	11	1	1	None		None	None	No	No	3	1	0	0	1	1	0	1	0	0	0	0	0	0	1	0	0	0	0	1	0	6	1	0	0	0	0	0	0	0
AI	35	1	>5 age	08119859985	19	1	75	160	1.6	29.2969	12	2	2	Arrythmia	Cardiovascular	None	None	No	No	1	1	0	1	0	1	0	0	0	0	0	1	0	0	0	1	0	0	0	0	1	6	1	0	0	0	0	0	0	0
ST	32	1	>5 age	085697470454	15	1	63	157	1.57	25.5588	12	1	1	None		DM	None	No	No	3	1	0	1	0	1	0	0	0	0	0	0	0	0	0	0	0	0	0	0	0	3	0	0	0	0	0	0	0	0
SA	32	1	>5 age	085697470454	15	1	63	157	1.57	25.5588	12	1	1	None		DM	None	No	No	3	1	0	1	0	1	0	0	0	0	0	0	0	0	0	0	0	0	0	0	0	3	0	0	0	0	0	0	0	0
Esf	31	1	>5 age	085743554207	20	1	48	157	1.57	19.4734	12	3	2	None		None	None	No	No	1	0	0	0	0	0	0	0	0	0	0	0	0	0	0	0	0	0	0	0	1	1	0	0	0	0	0	0	0	0
I	39	1	>5 age	081311036127	10	1	63	155	1.55	26.2227	13	2	2	HT	Metabolic	HT	None	No	No	1	1	0	0	0	0	0	0	0	0	0	0	0	0	0	0	0	0	0	0	1	2	0	0	0	0	0	0	0	0
FS	31	1	>5 age	085715730689	10	1	68	158	1.58	27.2392	12	2	2	None		DM	None	No	No	1	0	0	0	0	0	0	0	0	0	0	0	0	0	0	0	0	0	0	0	1	1	0	0	0	0	0	0	0	0
MJ	40	1	>5 age	087881361634	10	1	60	147	1.47	27.7662	11	0	0	None		CAD	None	No	No	3	0	0	1	0	0	0	0	1	0	0	0	1	0	0	0	0	0	0	0	0	3	0	0	0	0	0	0	0	0
L	27	1	1-3 age	085311701911	21	1	87	155	1.55	36.2123	11	0	0	None		None	None	No	No	1	1	0	0	1	1	0	1	1	1	0	1	1	1	1	1	1	0	1	1	1	15	1	0	0	0	0	0	0	0
NA	34	1	>5 age	0817200787	23	1	63	157	1.57	25.5588	14	3	2	None		None	None	No	No	2	0	0	0	0	0	0	0	0	0	0	0	0	0	0	0	0	0	0	0	0	0	0	0	0	0	0	0	0	0
p	39	1	>5 age	081328085141	25	1	68	160	1.6	26.5625	12	4	4	None		None	None	No	No	1	0	0	0	0	0	0	0	0	0	0	0	0	0	0	0	0	0	0	0	0	0	0	0	0	0	0	0	0	0
NH	44	1	>5 age	081574444270	20	1	70	158	1.58	28.0404	12	4	4	None		None	None	No	No	3	1	0	0	0	0	0	0	0	0	1	0	1	0	0	0	0	0	0	1	1	5	0	0	0	0	0	0	0	0
Y	40	1	>5 age	081318732414	45	1	92	168	1.68	32.5964	11	3	3	DM, HT	Metabolic	DM, HT	Insulin, valsartan, metformin, simvastatin	No	No	2	0	0	0	0	0	0	0	0	0	0	1	0	1	0	0	0	0	0	0	1	3	0	0	0	0	0	0	0	0
F	43	1	>5 age	087776620850	24	1	68	157	1.57	27.5873	9	3	2	None		Astma, CAD	None	No	No	1	0	0	1	0	0	0	1	0	0	0	0	0	0	0	0	0	0	0	0	0	2	0	0	0	0	0	0	0	0
F	23	0		082114257808	15	1	95	158	1.58	38.0548	13	0	0	None		None	None	No	No	3	0	1	0	1	1	0	0	1	1	1	1	1	0	1	1	1	1	1	0	1	14	1	0	0	1	0	1	1	1
Sc	33	1	>5 age	+6281211598121	14	1	74	165	1.65	27.1809	13	0	0	None		None	None	No	No	2	0	0	0	0	0	0	0	0	1	1	0	0	0	0	0	0	0	1	1	1	5	0	0	0	0	0	0	0	0
DIA	36	1	>5 age	081311322895	16	1	54	153	1.53	23.0681	12	2	2	None		DM	None	No	No	1	1	0	1	1	1	0	0	1	0	1	1	1	0	0	1	0	0	1	0	1	11	1	0	0	0	0	0	0	0
D	35	1	>5 age	081318921506	10	0	78	155	1.55	32.4662	11	2	2	None		DM, HT	None	No	No	1	1	0	0	0	0	0	0	0	0	0	0	0	0	0	1	0	0	0	0	1	3	0	0	0	0	0	0	0	0
SAD	30	0		089681833120	13	1	62	155	1.55	25.8065	12	0	0	None		DM	None	No	No	1	1	0	0	0	0	0	0	0	0	0	0	0	1	0	1	0	0	0	0	0	3	0	0	0	0	0	0	0	0
L	31	1	>5 age	08561672914	10	1	48	158	1.58	19.2277	13	2	2	None		None	None	No	No	1	0	0	1	0	0	0	0	0	0	0	0	0	0	0	0	0	0	0	0	0	1	0	0	0	0	0	0	0	0
R	36	1	>5 age	081316439003	14	1	64	165	1.65	23.5078	13	2	2	None		None	None	No	No	2	0	0	1	0	0	0	0	0	0	0	0	0	0	0	0	0	0	0	0	0	1	0	0	0	0	0	0	0	0
Y	42	1	>5 age	081317802673	17	0	65	160	1.6	25.3906	12	4	4	None		HT,osteoporosis	None	No	No	3	0	0	0	0	0	0	0	0	0	0	0	0	0	0	0	0	0	0	0	0	0	0	0	0	0	0	0	0	0
DDM	23	0		089674731960	7	0	56	159	1.59	22.151	15	0	0	None		None	None	No	No	3	0	0	0	0	1	0	0	0	0	0	0	0	0	0	0	0	0	0	0	0	1	0	0	0	0	0	0	0	0
R	35	1	>5 age	081239990595	18	1	65	160	1.6	25.3906	13	3	2	None		None	None	No	No	1	0	1	1	0	1	1	0	0	0	0	0	0	0	0	0	0	0	1	0	0	5	0	0	0	0	0	0	0	0
J	32	1	>5 age	087881886537	14	1	57	155	1.55	23.7253	14	2	2	None		HT	Amlodipin	No	No	3	0	0	0	0	0	0	0	0	0	0	0	0	0	0	0	0	0	0	0	0	0	0	0	0	0	0	0	0	0
O	49	1	>5 age	089699009015	15	0	85	156	1.56	34.9277	15	1	1	CKD on HD	Metabolic	HT	Adalat oror, concor ,CaCo3,B12,polat	No	No	3	0	0	0	0	1	0	0	0	0	0	0	1	0	0	0	0	0	0	0	1	3	0	0	0	0	0	0	0	0
A	44	1	>5 age	081310727106	18	0	64	150	1.5	28.4444	15	2	2	lung TB		DM	None	No	No	1	1	1	0	0	0	0	1	1	1	1	0	1	0	0	0	0	0	0	1	0	8	1	0	0	0	0	0	0	0
DG	27	1	1-3 age	087781104927	10	1	75	161	1.61	28.9341	12	0	0	PCOS	Fertilitas	None	None	No	No	1	0	0	0	0	0	0	1	1	0	0	0	0	0	0	1	0	0	0	1	1	5	0	0	0	0	0	0	0	0
Rps	32	1	>5 age	085780559214	18	1	57	160	1.6	22.2656	12	1	0	None		None	None	No	No	1	0	0	1	0	0	0	0	0	0	0	0	0	0	0	0	0	0	0	0	0	1	0	0	0	0	0	0	0	0
IL	45	1	>5 age	081807776292	10	0	60	155	1.55	24.974	14	2	1	None		None	None	No	No	3	0	0	0	0	0	0	0	0	0	0	0	0	0	0	0	0	0	0	0	0	0	0	0	0	0	0	0	0	0
D	29	1	1-3 age	08888159113	5	1	85	155	1.55	35.3798	14	0	0	None		None	None	No	No	3	0	0	1	1	1	0	0	0	0	0	0	1	0	0	0	1	0	0	0	0	5	0	0	0	0	0	0	0	0
H	31	0		085289645813	7	0	95	158	1.58	38.0548	13	0	0	None		CAD	None	No	No	2	0	0	0	0	0	0	0	0	0	0	0	0	0	0	0	0	0	0	0	1	1	0	0	0	0	0	0	0	0
ET	33	1	3-5 age	081214939360	23	1	50	150	1.5	22.2222	18	1	1	None		None	None	No	No	3	0	0	0	0	0	0	0	0	0	0	0	0	0	0	0	0	0	0	0	0	0	0	0	0	0	0	0	0	0
D	39	1	>5 age	081314767003	12	1	57	152	1.52	24.6711	13	2	2	DM, HT	Metabolic	DM	Metformin Dopamet	No	No	1	1	0	0	0	0	0	1	0	0	0	0	1	1	0	0	0	0	1	1	1	7	1	0	0	0	0	0	0	0
Sns	26	1		089654617416	40	1	52	154	1.54	21.9261	13	0	0	None		None	None	No	No	1	1	1	1	1	1	0	0	1	1	0	1	1	0	0	0	0	0	0	0	1	10	1	0	0	0	0	0	0	0
R	26	1	1-3 age	081388430670	18	1	38	167	1.67	13.6254	15	1	1	Asthma, HT	Respiratory	Asthma	Adalat orossss	No	No	3	1	1	1	1	1	1	1	1	0	1	1	1	1	0	1	0	0	1	1	1	16	1	0	0	0	0	0	0	0
S	27	1	<1 age	08111581058	10	1	47	154	1.54	19.8178	13	1	1	None		DM, HT	Folamil genio	No	No	1	1	1	0	1	1	0	1	1	0	0	1	0	1	0	1	0	0	1	0	1	11	1	0	0	0	0	0	0	1
M	31	1	>5 age	085888345164	8	1	95	163	1.63	35.756	12	1	1	None		None	None	No	No	3	1	0	0	1	1	0	1	1	0	0	0	1	0	0	0	0	0	1	1	1	9	1	0	0	0	0	0	0	0
YR	35	1	>5 age	081317613000	14	1	45	158	1.58	18.026	13	3	3	None		DM, HT	None	No	No	1	0	0	1	1	1	0	0	0	0	0	0	0	0	0	0	0	0	1	0	0	4	0	0	0	0	0	0	0	0
Nh	38	1	>5 age	087786937171	10	1	43	155	1.55	17.898	13	3	3	None		None	None	No	No	3	1	0	1	0	1	0	0	0	0	0	0	0	0	0	0	0	0	0	0	0	3	0	0	0	0	0	0	0	0
M	32	0		087877264004	14	0	77	161	1.61	29.7056	15	0	0	None		Asthma	None	No	No	1	0	0	1	1	0	0	0	0	0	0	0	0	0	0	0	0	0	0	0	1	3	0	0	0	0	0	0	0	0
FA	43	1	>5 age	081310197852	23	1	69	164	1.64	25.6544	16	3	3	Papilary thyroid cancer	Oncologic	Lung&thyroid cancer, DM	Caco 3, Calcitriol, Tyrax	No	No	1	1	1	1	1	1	0	0	0	0	1	1	0	1	0	0	0	0	0	0	0	8	1	0	0	0	0	0	0	0
My I	39	1	>5 age	085945250224	10	1	84	160	1.6	32.8125	12	4	3	None		DM	None	No	No	1	1	0	0	1	1	0	0	1	0	0	1	1	1	0	0	0	0	0	0	0	7	1	0	0	0	0	0	0	0
DSJ	32	1	3-5 age	089506795365	10	1	80	155	1.55	33.2986	12	2	2	None		HT	None	No	No	3	0	0	0	0	0	0	0	0	0	0	0	0	0	0	0	0	0	0	0	1	1	0	0	0	0	0	0	0	0
P	38	1	>5 age	081383698948	10	1	76	160	1.6	29.6875	15	2	2	None		None	None	No	No	2	1	0	0	0	1	0	0	0	0	0	1	1	1	0	0	0	0	1	0	1	7	1	0	0	0	0	0	0	0
J	42	1	>5 age	081280378397	18	1	82	155	1.55	34.1311	15	2	1	None		HT	None	No	No	1	1	1	0	0	0	0	0	0	0	0	0	0	1	0	0	0	0	1	0	1	5	0	0	0	0	0	0	0	0
M	47	1	>5 age	085892508900	19	1	64	159	1.59	25.3155	13	3	3	CHF	Cardiovascular	HT	Obat jantung	No	No	3	0	0	0	0	0	0	1	0	0	0	0	0	0	0	0	0	0	1	1	1	4	0	0	0	0	0	0	0	0
D	30	1	>5 age	082112572055	12	0	60	155	1.55	24.974	15	2	2	None		None	None	No	No	1	0	0	1	1	1	0	0	1	0	0	0	1	1	0	0	0	0	0	1	1	8	1	0	0	0	0	0	0	0
Msfs	30	0	<1 age	085263319793	8	0	53	160	1.6	20.7031	13	0	0	None		None	None	No	No	1	0	0	1	0	0	0	0	0	0	0	0	0	0	0	0	0	0	0	0	1	2	0	0	0	0	0	0	0	0
DH	48	1	>5 age	08129636577	14	1	60	150	1.5	26.6667	14	2	2	Asthma	Respiratory	Asthma, HT	None	No	No	3	0	0	1	1	1	1	0	1	0	1	0	1	0	0	0	1	0	0	0	1	9	1	0	0	1	0	1	1	0
SNs	45	1	>5 age	081908062065	15	1	89	155	1.55	37.0447	14	3	3	None		DM, HT	None	No	No	3	0	1	0	1	1	0	0	0	0	0	0	0	0	0	0	0	0	0	0	1	4	0	0	0	0	0	0	0	0
JW	30	0		085717107350	20	0	55	158	1.58	22.0317	15	0	0	Gastritis	Gastrointestinal	HT	None	No	No	1	1	1	0	0	0	0	1	0	0	0	0	0	0	0	0	0	0	0	1	1	5	0	0	0	0	0	0	0	1
E	34	1	>5 age	087778431389	25	0	55	155	1.55	22.8928	14	3	2	None		HT	None	No	No	1	0	0	0	0	0	0	0	0	0	0	0	0	0	0	0	0	0	0	0	0	0	0	0	0	0	0	0	0	0
H	40	1	>5 age	085210842204	16	1	53	158	1.58	21.2306	12	0	0	Thyroid Cancer	Oncologic	DM	None	No	No	3	0	0	1	0	0	1	0	0	0	0	0	0	0	0	0	0	0	0	0	0	2	0	0	0	0	0	0	0	0
M	29	1	1-3 age	081316627828	10	0	57	156	1.56	23.4221	13	1	1	None		None	None	No	No	2	0	0	0	0	0	0	0	0	0	0	0	0	1	0	1	0	0	0	0	0	2	0	0	0	0	0	0	0	0
D	39	1	>5 age	085695811143	21	1	56	157	1.57	22.719	12	0	0	Chronic Gastritis	Gastrointestinal	None	Lansoperazole	No	No	1	1	1	1	0	0	1	0	0	0	0	0	0	0	0	0	0	0	0	0	1	5	0	0	0	0	0	0	0	0
S	32	1	>5 age	087878761854	23	1	49	158	1.58	19.6283	14	3	2	None		None	None	No	No	2	0	0	1	1	1	1	1	1	0	0	0	0	1	0	1	0	0	1	1	1	11	1	0	0	1	0	1	1	0
GA	27	0		08111628600	15	1	80	167	1.67	28.6851	12	0	0	None		None	None	No	No	3	0	0	0	0	0	0	0	0	0	0	0	0	0	0	0	0	0	0	0	0	0	0	0	0	0	0	0	0	0
GI	26	0		085718515935	14	1	47	157	1.57	19.0677	12	0	0	None		Schizophrenia	None	No	No	2	1	1	1	0	1	0	0	0	0	0	0	0	0	0	0	0	0	0	0	1	5	0	0	0	0	0	0	0	0
E	30	1	3-5 age	081310440374	14	1	54	150	1.5	24	14	1	1	None		None	None	No	No	3	0	0	1	0	0	0	0	0	0	0	1	1	1	0	0	0	0	1	1	1	7	1	0	0	0	0	0	0	0
TAA	25	0		081294893637	7	0	54	148	1.48	24.653	12	0	0	Gastritis	Gastrointestinal	None	None	No	No	1	0	0	0	1	1	0	0	0	0	0	0	0	0	0	0	0	0	0	0	1	3	0	0	0	1	0	1	1	0
DMS	27	1	1-3 age	085773753292	10	1	65	157	1.57	26.3702	14	1	1	None		None	None	No	No	2	1	1	1	0	1	0	1	1	0	0	0	0	0	0	0	0	0	1	0	1	8	1	0	0	0	0	0	0	0
EC	31	1	>5 age	081290846400	6	1	51	158	1.58	20.4294	14	2	2	None		None	None	No	No	1	0	0	0	0	0	0	0	0	0	0	0	0	0	0	0	0	0	0	0	1	1	0	0	0	0	0	0	0	0
D	40	1	>5 age	085959507764	18	1	75	170	1.7	25.9516	12	2	2	HT	Metabolic	DM, asthma, CAD	Amplodipin, candesartan	No	No	3	0	1	1	0	0	0	0	0	0	0	0	0	0	0	0	0	0	0	0	1	3	0	0	0	0	0	0	0	0
SM	40	1	>5 age	081315417735	11	1	68	155	1.55	28.3039	12	3	3	FAM		None	None	No	No	3	1	0	0	0	0	0	1	0	0	0	0	0	0	0	0	0	0	0	0	1	3	0	0	0	0	0	0	0	0
NH	34	1	>5 age	089502535002	7	1	44	150	1.5	19.5556	14	5	2	None		None	None	No	No	1	1	0	0	1	1	0	0	0	0	0	0	0	0	0	0	0	0	0	0	1	4	0	0	0	0	0	0	0	0
Y	41	1	>5 age	085694549796	6	0	71	157	1.57	28.8044	12	5	5	None		None	None	No	No	3	0	0	0	1	1	0	0	0	0	0	0	0	0	0	0	0	0	0	0	0	2	0	0	0	0	0	0	0	0
r	23	0	<1 age	085880507607	14	1	52	158	1.58	20.83	14	0	0	None		None	None	No	No	3	1	1	1	1	1	1	1	1	1	1	1	1	1	1	0	1	0	1	1	1	18	1	0	0	1	0	1	1	1
DAAW	44	1	>5 age	081283617036	21	1	50	145	1.45	23.7812	10	6	4	Alergic	Alergy	None	citirizine	No	No	3	0	0	1	0	0	0	0	0	0	0	0	0	0	0	0	0	0	0	1	0	2	0	0	0	0	0	0	0	0
Ny. Y	42	1	>5 age	08129002521	7	0	60	157	1.57	24.3418	13	3	3	HT	Metabolic	Asthma, HT	Amlodipin	No	No	2	1	1	1	0	0	0	1	0	0	0	0	0	0	0	0	0	0	0	0	1	5	0	0	0	0	0	0	0	0
E	38	1	>5 age	081386367973	14	1	57	157	1.57	23.1247	13	2	2	None		HT	None	No	No	1	1	1	1	1	1	0	1	0	0	1	1	1	1	1	0	0	0	1	1	1	14	1	0	0	0	0	0	0	0
R	32	1	3-5 age	082299911861	16	1	76	155	1.55	31.6337	14	0	0	None		None	None	No	No	2	0	0	0	1	1	0	1	0	0	0	0	1	0	0	0	0	0	0	1	1	6	1	0	0	0	0	0	0	0
TH	31	1	>5 age	081807977041	14	0	73	155	1.55	30.385	10	2	2	Hypercholesterolemia	Metabolic	Asthma, hypercholesterolemia, hyperuricemia	Symvastatin	No	No	1	0	1	0	1	1	1	1	1	0	0	0	0	0	0	0	0	0	1	1	1	9	1	0	0	1	0	1	1	1
MD	33	1	>5 age	081806338638	12	1	57	152	1.52	24.6711	12	2	2	None		None	None	No	No	1	1	1	1	0	0	0	1	1	0	1	0	0	1	0	0	0	0	0	1	1	9	1	0	0	0	0	0	0	0
JEN	31	0		082318240039	14	0	71	157	1.57	28.8044	12	0	0	None		None	None	No	No	3	0	0	0	0	1	0	0	0	0	0	0	0	0	0	0	0	0	0	0	1	2	0	0	0	0	0	0	0	0
IA	35	1	>5 age	081806789779	15	1	48	154	1.54	20.2395	14	2	2	None		HT	None	No	No	1	1	1	1	0	0	0	0	0	0	0	0	0	0	0	0	0	0	0	1	1	5	0	0	0	0	0	0	0	0
NY	34	0		081291442244	20	0	76	153	1.53	32.4661	13	0	0	HT	Metabolic	DM, HT	Amlodipin 5mg	No	No	2	1	0	1	0	0	0	0	0	1	0	0	0	0	0	0	0	0	0	0	0	3	0	0	0	1	0	1	1	1
MRN	35	1	>5 age	082114720200	14	1	65	155	1.55	27.0552	11	0	0	None		None	None	No	No	1	1	0	1	0	0	0	0	0	0	0	0	0	0	0	0	0	0	0	0	0	2	0	0	0	0	0	0	0	0
D	32	1	>5 age	081212255215	12	1	65	155	1.55	27.0552	12	1	1	Lung TB	Respiratory	DM, HT	None	No	No	3	1	1	1	1	1	0	1	0	0	0	0	0	0	0	0	0	0	0	0	0	6	1	0	0	0	0	0	0	0
Ss	33	1	>5 age	08568222568	21	1	88	160	1.6	34.375	12	2	2	Asthma	Respiratory	Diabetes melitus	None	No	No	3	0	0	0	0	0	0	0	0	0	0	0	0	0	0	0	0	0	0	0	0	0	0	0	0	0	0	0	0	0
N F	37	1	>5 age	081389154557	10	1	40	147	1.47	18.5108	12	3	2	None		DM, HT	None	No	No	3	0	0	0	0	0	0	0	0	0	0	0	0	0	0	0	0	0	0	0	0	0	0	0	0	0	0	0	0	0
i	34	1	>5 age	082244791790	14	1	60	158	1.58	24.0346	13	3	2	Uterine Myoma	Fertility	None	None	No	No	3	0	0	0	0	0	0	0	0	0	0	0	0	0	0	0	0	0	0	0	1	1	0	0	0	0	0	0	0	0
AP	30	1	3-5 age	081908210372	14	1	56	158	1.58	22.4323	12	2	3	None		None	None	No	No	1	0	0	0	0	1	0	0	0	1	0	0	0	0	0	0	0	0	0	0	0	2	0	0	0	0	0	0	0	0
HHF	35	1	>5 age	08111580105	21	1	62	168	1.68	21.9671	11	2	2	Endometriosis Cyst	Fertility	None	None	No	No	3	1	1	0	0	1	0	1	1	0	0	0	0	1	0	0	0	0	0	1	1	8	1	0	0	0	0	0	0	0
N H	53	1		082110046465	5		42	154			12	3	3	OA genu		HT	None	No	No	3	0	0	1	1	1	0	0	0	0	0	0	0	0	0	0	0	0	0	0	0			0	0	0	0			0
[truncated: 42 more columns]
